# Supplementary material for: Comparative Assessment of Rapid Identification and Antimicrobial Susceptibility Testing Methods for Bloodstream Infections in a Non-24/7 Clinical Microbiology Laboratory
Source: Microorganisms. 2025 Apr 30;13(5):1041. doi: 10.3390/microorganisms13051041 (PMC12113830; doi:10.3390/microorganisms13051041)
Supplement: Supplementary file 1 [file microorganisms-13-01041-s001.zip › Supplementary tables_revised_20250415.xlsx]

## Sheet: Table S1
Table S1. Analysis of reasons for incorrect species-level identification (monomicrobial isolates)
Methods	Gram-positive cocci			Gram-negative bacilli
	Resons	number	%	Resons	number	%
SepsiTyper kit	Correct genus-level identification due to low identification score	9	75	Unidentifiable results due to low identification score	2	50
	Unidentifiable results due to low identification score	2	16.6667	Correct genus-level identification despite not low identification score	1	25
	Correct genus-level identification despite not low identification score	1	8.33333	Additional identification	1	25
Filmarray BCID2 panel	Correct identification at the genus or higher level without targeting the species-level	27	72.973	Correct identification at the genus or higher level without targeting the species-level	5	41.6667
	Not detected because the identified pathogen was not the target	5	13.5135	Not detected because the identified pathogen was not the target	4	33.3333
	Misidentified as a different species	3	8.10811	Additional identification	3	25
	Misidentified as a different genus	1	2.7027
	Additional identification	1	2.7027

## Sheet: Table S2
Table S2. Analysis of reasons for complete-level incorrect identification (polymicrobial isolates)
Methods	Gram-positive cocci			Gram-negative bacilli
	Resons	number	%	Resons	number	%
SepsiTyper kit	Failure to detect one of the multiple pathogens	8	100	Failure to detect one of the multiple pathogens	3	100
Filmarray BCID2 panel	One of the multiple pathogens was determined correctly at the genus or higher level due to not being targeted at the species level	3	50	Failure to detect one of the multiple pathogens because the identified pathogen was not the targe correct identification at the genus or higher level	1	100
	All multiple pathogens were determined correctly at the genus or higher level due to not being targeted at the species level	3	50

## Sheet: Table S3
Table S3. Accuracy of two rapid antimicrobial susceptibility tests compared to conventional an-timicrobial susceptibility testing results (QuantaMatrix dRAST 1.5.1 version)
Microorganisms	Antimicrobial agent	S/I/R	Direct AST using BD Phoenix M50 system					QuantaMatrix dRAST (1.5.1 version)
			VME (No. (%))	ME (No. (%))	mE (No. (%))	EA (No. (%))	CA (No. (%))	VME (No. (%))	ME (No. (%))	mE (No. (%))	EA (No. (%))	CA (No. (%))	p-value (CA)
Staphylococcus aureus (n = 18)	Cefoxitin screening	13/0/5	0 (0)	0 (0)	0 (0)		18 (100)	0 (0)	0 (0)	0 (0)		18 (100)	NA
	Ciprofloxacin	17/1/0		0 (0)	1 (5.56)	18 (100)	17 (94.44)		1 (5.88)	1 (5.56)	17 (94.44)	16 (88.89)	0.4795
	Clindamycin	18/0/0		0 (0)	1 (5.56)	17 (94.44)	17 (94.44)		0 (0)	0 (0)	18 (100)	18 (100)	1
	Erythromycin	18/0/0		0 (0)	0 (0)	18 (100)	18 (100)		0 (0)	0 (0)	18 (100)	18 (100)	NA
	Gentamicin	16/0/2	0 (0)	0 (0)	0 (0)	18 (100)	18 (100)	0 (0)	0 (0)	0 (0)	18 (100)	18 (100)	NA
	Linezolid	18/0/0		0 (0)	0 (0)	18 (100)	18 (100)		0 (0)	0 (0)	18 (100)	18 (100)	NA
	Oxacillin	13/0/5	0 (0)	0 (0)	0 (0)	13 (72.22)	18 (100)	0 (0)	0 (0)	0 (0)	18 (100)	18 (100)	NA
	Penicillin	6/0/12	0 (0)	0 (0)	0 (0)	18 (100)	18 (100)	0 (0)	4 (66.67)	0 (0)	17 (94.44)	14 (77.78)	0.2482
	Trimethoprim/Sulfamethoxazole	18/0/0		0 (0)	0 (0)	18 (100)	18 (100)		2 (11.11)	0 (0)	16 (88.89)	16 (88.89)	0.4795
	Vancomycin	18/0/0		0 (0)	0 (0)	18 (100)	18 (100)		0 (0)	0 (0)	18 (100)	18 (100)	NA
Coagulase negative Staphylococcus (CNS) (n = 28)	Ciprofloxacin	13/1/14	1 (7.14)	0 (0)	1 (3.57)	26 (92.86)	26 (92.86)	1 (7.14)	0 (0)	1 (3.57)	27 (96.43)	26 (92.86)	1
	Clindamycin	24/0/4	0 (0)	1 (4.17)	0 (0)	26 (92.86)	27 (96.43)	1 (25)	0 (0)	0 (0)	27 (96.43)	27 (96.43)	1
	Erythromycin	13/0/15	0 (0)	1 (7.69)	1 (3.57)	26 (92.86)	26 (92.86)	1 (6.67)	1 (7.69)	4 (14.29)	25 (89.29)	22 (78.57)	0.3711
	Gentamicin	18/7/3	0 (0)	5 (27.78)	7 (25)	21 (75)	16 (57.14)	0 (0)	3 (16.67)	10 (35.71)	24 (85.71)	15 (53.57)	NA
	Linezolid	28/0/0		0 (0)	0 (0)	26 (92.86)	28 (100)		0 (0)	0 (0)	27 (96.43)	28 (100)	NA
	Oxacillin	12/0/16	2 (12.5)	0 (0)	0 (0)	24 (85.71)	26 (92.86)	0 (0)	0 (0)	0 (0)	28 (100)	28 (100)	0.4795
	Trimethoprim/Sulfamethoxazole	23/0/5	1 (20)	0 (0)	0 (0)	28 (100)	27 (96.43)	0 (0)	4 (17.39)	0 (0)	24 (85.71)	24 (85.71)	0.3711
	Vancomycin	27/0/0		0 (0)	0 (0)	27 (100)	27 (100)		0 (0)	0 (0)	27 (100)	27 (100)	NA
Enterococcus species (n = 21)	Ampicillin	10/0/11	0 (0)	0 (0)	0 (0)	20 (95.24)	21 (100)	0 (0)	0 (0)	0 (0)	21 (100)	21 (100)	NA
	Linezolid	21/0/0		1 (4.76)	1 (4.76)	19 (90.48)	19 (90.48)		0 (0)	9 (42.86)	21 (100)	12 (57.14)	0.07044
	Penicillin	9/0/12	0 (0)	0 (0)	0 (0)	20 (95.24)	21 (100)	0 (0)	0 (0)	0 (0)	19 (90.48)	21 (100)	NA
	Vancomycin	15/0/6	0 (0)	0 (0)	1 (4.76)	21 (100)	20 (95.24)	0 (0)	0 (0)	1 (4.76)	21 (100)	20 (95.24)	NA
Enterobacterales (n = 83)	Amikacin	78/4/1	0 (0)	0 (0)	2 (2.41)	83 (100)	81 (97.59)	0 (0)	0 (0)	4 (4.82)	82 (98.8)	79 (95.18)	0.4795
	Ampicillin	15/5/63	0 (0)	2 (13.33)	4 (4.82)	81 (97.59)	77 (92.77)	1 (1.59)	4 (26.67)	4 (4.82)	77 (92.77)	74 (89.16)	0.7237
	Ampicillin/Sulbactam	38/20/22	1 (4.55)	0 (0)	5 (6.25)	79 (98.75)	74 (92.5)	1 (4.55)	2 (5.26)	16 (20)	77 (96.25)	61 (76.25)	0.05235
	Aztreonam	58/2/23	1 (4.35)	0 (0)	2 (2.41)	82 (98.8)	80 (96.39)	1 (4.35)	5 (8.62)	2 (2.41)	77 (92.77)	75 (90.36)	0.1306
	Cefazolin	31/9/42	1 (2.38)	0 (0)	6 (7.32)	80 (97.56)	75 (91.46)	1 (2.38)	1 (3.23)	8 (9.76)	80 (97.56)	72 (87.8)	0.4227
	Cefepime	58/0/25	1 (4)	0 (0)	4 (4.82)	78 (93.98)	78 (93.98)	1 (4)	0 (0)	8 (9.64)	75 (90.36)	74 (89.16)	0.3711
	Ceftazidime	58/5/20	1 (5)	0 (0)	3 (3.61)	82 (98.8)	79 (95.18)	1 (5)	3 (5.17)	3 (3.61)	74 (89.16)	76 (91.57)	1
	Ciprofloxacin	39/4/39	1 (2.56)	0 (0)	5 (6.1)	81 (98.78)	76 (92.68)	2 (5.13)	2 (5.13)	7 (8.54)	76 (92.68)	71 (86.59)	0.4795
	Ertapenem	80/0/2	0 (0)	0 (0)	1 (1.22)	82 (100)	81 (98.78)	0 (0)	0 (0)	0 (0)	82 (100)	82 (100)	1
	Gentamicin	72/0/9	0 (0)	0 (0)	0 (0)	81 (100)	81 (100)	1 (11.11)	0 (0)	0 (0)	80 (98.77)	80 (98.77)	NA
	Imipenem	78/0/2	0 (0)	0 (0)	2 (2.5)	80 (100)	78 (97.5)	0 (0)	2 (2.56)	2 (2.5)	77 (96.25)	76 (95)	1
	Meropenem	80/0/2	0 (0)	0 (0)	0 (0)	81 (98.78)	82 (100)	0 (0)	1 (1.25)	1 (1.22)	79 (96.34)	80 (97.56)	1
	Piperacillin/Tazobactam	67/3/12	5 (41.67)	0 (0)	3 (3.66)	77 (93.9)	74 (90.24)	6 (50)	4 (5.97)	5 (6.1)	71 (86.59)	67 (81.71)	0.2888
	Trimethoprim/Sulfamethoxazole	57/0/25	2 (8)	0 (0)	0 (0)	80 (97.56)	80 (97.56)	1 (4)	4 (7.02)	0 (0)	78 (95.12)	77 (93.9)	1
non-fermentative Gram-negative bacilli (n = 16)	Amikacin	6/0/8	0 (0)	0 (0)	0 (0)	14 (100)	14 (100)	2 (25)	0 (0)	1 (7.14)	12 (85.71)	11 (78.57)	0.2482
	Aztreonam	4/0/3	1 (33.33)	0 (0)	0 (0)	6 (85.71)	6 (85.71)	0 (0)	0 (0)	1 (14.29)	7 (100)	6 (85.71)	1
	Cefepime	4/1/9	0 (0)	0 (0)	2 (14.29)	14 (100)	12 (85.71)	1 (11.11)	0 (0)	1 (7.14)	13 (92.86)	12 (85.71)	1
	Ceftazidime	7/0/7	0 (0)	1 (14.29)	0 (0)	13 (92.86)	13 (92.86)	0 (0)	1 (14.29)	3 (21.43)	13 (92.86)	10 (71.43)	0.2482
	Ciprofloxacin	3/3/8	0 (0)	0 (0)	0 (0)	14 (100)	14 (100)	1 (12.5)	0 (0)	2 (14.29)	12 (85.71)	11 (78.57)	0.2482
	Colistin	0/14/0			0 (0)	14 (100)	14 (100)			0 (0)	14 (100)	14 (100)	NA
	Imipenem	7/0/7	0 (0)	0 (0)	0 (0)	14 (100)	14 (100)	1 (14.29)	0 (0)	0 (0)	14 (100)	13 (92.86)	1
	Meropenem	6/1/7	0 (0)	0 (0)	1 (7.14)	13 (92.86)	13 (92.86)	0 (0)	0 (0)	0 (0)	13 (92.86)	14 (100)	1
	Piperacillin/Tazobactam	6/1/7	0 (0)	0 (0)	0 (0)	14 (100)	14 (100)	0 (0)	0 (0)	2 (14.29)	12 (85.71)	12 (85.71)	1
	Ampicillin/Sulbactam	4/0/3	0 (0)	0 (0)	0 (0)	7 (100)	7 (100)	0 (0)	0 (0)	1 (14.29)	7 (100)	6 (85.71)	1
	Gentamicin	1/0/6	0 (0)	0 (0)	0 (0)	7 (100)	7 (100)	1 (16.67)	0 (0)	0 (0)	6 (85.71)	6 (85.71)	NA
	Minocycline	8/0/0		0 (0)	0 (0)	8 (100)	8 (100)		1 (12.5)	0 (0)	8 (100)	7 (87.5)	1
	Trimethoprim/Sulfamethoxazole	4/0/4	0 (0)	0 (0)	0 (0)	8 (100)	8 (100)	1 (25)	0 (0)	0 (0)	8 (100)	7 (87.5)	NA
Abbreviations: S, susceptible; I, intermediate; R, resistant; NA, not applicable

## Sheet: Table S4
Table S4. Accuracy of two rapid antimicrobial susceptibility tests compared to conventional antimicrobial susceptibility testing results (QuantaMatrix dRAST 1.6.1 version)
Microorganisms	Antimicrobial agent	S/I/R	Direct AST using BD Phoenix M50 system					QuantaMatrix dRAST (1.6.1 version)
			VME (No. (%))	ME (No. (%))	mE (No. (%))	EA (No. (%))	CA (No. (%))	VME (No. (%))	ME (No. (%))	mE (No. (%))	EA (No. (%))	CA (No. (%))	p-value (CA)
Staphylococcus aureus (n=17)	Cefoxitin screening	12/0/5	0 (0)	0 (0)	0 (0)		17 (100)	0 (0)	0 (0)	0 (0)		17 (100)	NA
	Ciprofloxacin	16/1/0		0 (0)	1 (5.88)	17 (100)	16 (94.12)		1 (6.25)	2 (11.76)	16 (94.12)	14 (82.35)	0.4795
	Clindamycin	17/0/0		0 (0)	1 (5.88)	16 (94.12)	16 (94.12)		0 (0)	0 (0)	17 (100)	17 (100)	1
	Erythromycin	17/0/0		0 (0)	0 (0)	17 (100)	17 (100)		0 (0)	0 (0)	17 (100)	17 (100)	NA
	Gentamicin	15/0/2	0 (0)	0 (0)	0 (0)	17 (100)	17 (100)	0 (0)	0 (0)	0 (0)	17 (100)	17 (100)	NA
	Linezolid	17/0/0		0 (0)	0 (0)	17 (100)	17 (100)		0 (0)	0 (0)	17 (100)	17 (100)	NA
	Oxacillin	12/0/5	0 (0)	0 (0)	0 (0)	12 (70.59)	17 (100)	0 (0)	0 (0)	0 (0)	17 (100)	17 (100)	NA
	Penicillin	5/0/12	0 (0)	0 (0)	0 (0)	17 (100)	17 (100)	0 (0)	3 (60)	0 (0)	16 (94.12)	14 (82.35)	0.2482
	Trimethoprim/Sulfamethoxazole	17/0/0		0 (0)	0 (0)	17 (100)	17 (100)		2 (11.76)	0 (0)	15 (88.24)	15 (88.24)	0.4795
	Vancomycin	17/0/0		0 (0)	0 (0)	17 (100)	17 (100)		0 (0)	0 (0)	17 (100)	17 (100)	NA
Coagulase negative Staphylococcus (CNS) (n=28)	Ciprofloxacin	13/1/14	1 (7.14)	0 (0)	1 (3.57)	26 (92.86)	26 (92.86)	0 (0)	0 (0)	1 (3.57)	28 (100)	27 (96.43)	1
	Clindamycin	24/0/4	0 (0)	1 (4.17)	0 (0)	26 (92.86)	27 (96.43)	0 (0)	0 (0)	0 (0)	28 (100)	28 (100)	1
	Erythromycin	13/0/15	0 (0)	1 (7.69)	1 (3.57)	26 (92.86)	26 (92.86)	0 (0)	1 (7.69)	4 (14.29)	26 (92.86)	23 (82.14)	0.3711
	Gentamicin	18/7/3	0 (0)	5 (27.78)	7 (25)	21 (75)	16 (57.14)	0 (0)	3 (16.67)	9 (32.14)	24 (85.71)	16 (57.14)	NA
	Linezolid	28/0/0		0 (0)	0 (0)	26 (92.86)	28 (100)		0 (0)	0 (0)	27 (96.43)	28 (100)	NA
	Oxacillin	12/0/16	2 (12.5)	0 (0)	0 (0)	24 (85.71)	26 (92.86)	0 (0)	0 (0)	0 (0)	28 (100)	28 (100)	0.4795
	Trimethoprim/Sulfamethoxazole	23/0/5	1 (20)	0 (0)	0 (0)	28 (100)	27 (96.43)	0 (0)	4 (17.39)	0 (0)	24 (85.71)	24 (85.71)	0.3711
	Vancomycin	27/0/0		0 (0)	0 (0)	27 (100)	27 (100)		0 (0)	0 (0)	27 (100)	27 (100)	NA
Enterococcus species (n=21)	Ampicillin	10/0/11	0 (0)	0 (0)	0 (0)	20 (95.24)	21 (100)	0 (0)	0 (0)	0 (0)	21 (100)	21 (100)	NA
	Linezolid	21/0/0		1 (4.76)	1 (4.76)	19 (90.48)	19 (90.48)		0 (0)	5 (23.81)	21 (100)	16 (76.19)	0.07044
	Penicillin	9/0/12	0 (0)	0 (0)	0 (0)	20 (95.24)	21 (100)	0 (0)	0 (0)	0 (0)	19 (90.48)	21 (100)	NA
	Vancomycin	15/0/6	0 (0)	0 (0)	1 (4.76)	21 (100)	20 (95.24)	0 (0)	0 (0)	1 (4.76)	21 (100)	20 (95.24)	NA
Enterobacterales (n=81)	Amikacin	76/4/1	0 (0)	0 (0)	2 (2.47)	81 (100)	79 (97.53)	0 (0)	0 (0)	4 (4.94)	80 (98.77)	77 (95.06)	0.4795
	Ampicillin	15/5/61	0 (0)	2 (13.33)	4 (4.94)	79 (97.53)	75 (92.59)	0 (0)	4 (26.67)	4 (4.94)	76 (93.83)	73 (90.12)	0.7237
	Ampicillin/Sulbactam	36/20/22	1 (4.55)	0 (0)	5 (6.41)	77 (98.72)	72 (92.31)	1 (4.55)	2 (5.56)	12 (15.38)	75 (96.15)	63 (80.77)	0.05235
	Aztreonam	57/2/22	1 (4.55)	0 (0)	1 (1.23)	80 (98.77)	79 (97.53)	2 (9.09)	3 (5.26)	2 (2.47)	75 (92.59)	74 (91.36)	0.1306
	Cefazolin	30/9/41	1 (2.44)	0 (0)	6 (7.5)	78 (97.5)	73 (91.25)	1 (2.44)	1 (3.33)	9 (11.25)	77 (96.25)	69 (86.25)	0.4227
	Cefepime	57/0/24	1 (4.17)	0 (0)	3 (3.7)	77 (95.06)	77 (95.06)	1 (4.17)	0 (0)	6 (7.41)	75 (92.59)	74 (91.36)	0.3711
	Ceftazidime	57/4/20	1 (5)	0 (0)	3 (3.7)	80 (98.77)	77 (95.06)	1 (5)	1 (1.75)	2 (2.47)	74 (91.36)	77 (95.06)	1
	Ciprofloxacin	39/4/37	1 (2.7)	0 (0)	5 (6.25)	79 (98.75)	74 (92.5)	2 (5.41)	1 (2.56)	5 (6.25)	77 (96.25)	72 (90)	0.4795
	Ertapenem	79/0/2	0 (0)	0 (0)	1 (1.23)	81 (100)	80 (98.77)	0 (0)	0 (0)	0 (0)	81 (100)	81 (100)	1
	Gentamicin	72/0/9	0 (0)	0 (0)	0 (0)	81 (100)	81 (100)	0 (0)	0 (0)	0 (0)	81 (100)	81 (100)	NA
	Imipenem	76/0/2	0 (0)	0 (0)	2 (2.56)	78 (100)	76 (97.44)	0 (0)	0 (0)	3 (3.85)	77 (98.72)	75 (96.15)	1
	Meropenem	79/0/2	0 (0)	0 (0)	0 (0)	80 (98.77)	81 (100)	0 (0)	1 (1.27)	0 (0)	78 (96.3)	80 (98.77)	1
	Piperacillin/Tazobactam	66/3/12	5 (41.67)	0 (0)	3 (3.7)	76 (93.83)	73 (90.12)	6 (50)	2 (3.03)	4 (4.94)	71 (87.65)	69 (85.19)	0.2888
	Trimethoprim/Sulfamethoxazole	56/0/25	2 (8)	0 (0)	0 (0)	79 (97.53)	79 (97.53)	0 (0)	3 (5.36)	0 (0)	78 (96.3)	78 (96.3)	1
non-fermentative Gram-negative bacilli (n=15)	Amikacin	5/0/8	0 (0)	0 (0)	0 (0)	13 (100)	13 (100)	2 (25)	0 (0)	1 (7.69)	11 (84.62)	10 (76.92)	0.2482
	Aztreonam	4/0/3	1 (33.33)	0 (0)	0 (0)	6 (85.71)	6 (85.71)	0 (0)	0 (0)	1 (14.29)	7 (100)	6 (85.71)	1
	Cefepime	3/1/9	0 (0)	0 (0)	2 (15.38)	13 (100)	11 (84.62)	0 (0)	0 (0)	1 (7.69)	13 (100)	12 (92.31)	1
	Ceftazidime	6/0/7	0 (0)	0 (0)	0 (0)	13 (100)	13 (100)	0 (0)	0 (0)	3 (23.08)	13 (100)	10 (76.92)	0.2482
	Ciprofloxacin	3/3/7	0 (0)	0 (0)	0 (0)	13 (100)	13 (100)	0 (0)	0 (0)	3 (23.08)	12 (92.31)	10 (76.92)	0.2482
	Colistin	0/13/0			0 (0)	13 (100)	13 (100)			0 (0)	13 (100)	13 (100)	NA
	Imipenem	6/0/7	0 (0)	0 (0)	0 (0)	13 (100)	13 (100)	1 (14.29)	0 (0)	0 (0)	13 (100)	12 (92.31)	1
	Meropenem	5/1/7	0 (0)	0 (0)	1 (7.69)	13 (100)	12 (92.31)	0 (0)	0 (0)	0 (0)	12 (92.31)	13 (100)	1
	Piperacillin/Tazobactam	6/0/7	0 (0)	0 (0)	0 (0)	13 (100)	13 (100)	0 (0)	0 (0)	1 (7.69)	12 (92.31)	12 (92.31)	1
	Ampicillin/Sulbactam	3/0/3	0 (0)	0 (0)	0 (0)	6 (100)	6 (100)	0 (0)	0 (0)	1 (16.67)	6 (100)	5 (83.33)	1
	Gentamicin	1/0/5	0 (0)	0 (0)	0 (0)	6 (100)	6 (100)	0 (0)	0 (0)	0 (0)	6 (100)	6 (100)	NA
	Minocycline	7/0/0		0 (0)	0 (0)	7 (100)	7 (100)		1 (14.29)	0 (0)	7 (100)	6 (85.71)	1
	Trimethoprim/Sulfamethoxazole	4/0/3	0 (0)	0 (0)	0 (0)	7 (100)	7 (100)	0 (0)	0 (0)	0 (0)	7 (100)	7 (100)	NA
Abbreviations: S, susceptible; I, intermediate; R, resistant; NA, not applicable

## Sheet: Table S5
Table S5. Difference in turnaround time between rapid antimicrobial susceptibility tests and conventional methods
Method	Time from culture positivity to preparation start				Time from preparation start to result reporting				Turnaround time
	Gram positive cocci		Gram negative bacilli		Gram positive cocci		Gram negative bacilli		Gram positive cocci		Gram negative bacilli
	Median difference,	p-value	Median difference,	p-value	Median difference,	p-value	Median difference,	p-value	Median difference,	p-value	Median difference,	p-value
	min-max (minutes)		min-max (minutes)		min-max (minutes)		min-max (minutes)		min-max (minutes)		min-max (minutes)
Direct BD vs.	15, 0–1479	0.0061	15, 0–170	0.042	531, 234–670	<0.0005	510, 194–744	<0.0005	567, 214–1980	<0.0005	525, 196–751	<0.0005
QdRAST 1.5.1
Direct BD vs.	NA	NA	NA	NA	531, 234–670	<0.0005	520, 194–748	<0.0005	567, 214–1983	<0.0005	545, 196–751	<0.0005
QdRAST 1.6.1
Direct BD vs.	199, 0–1140	<0.0005	190, 1–1142	<0.0005	861, 542–1021	<0.0005	753, 547–1056	<0.0005	1023, 298–1251	<0.0005	936, 302–1248	<0.0005
BCID2
Direct BD vs.	NA	NA	NA	NA	NA	NA	NA	NA	1532, 64–3118	0.002	1654, 211–4553	<0.0005
Conventional
QdRAST 1.5.1 vs.	NA	NA	NA	NA	0, 0–4	0.9964	0, 0–120	0.6822	0, 0–4	0.9998	0, 0–120	0.901
QdRAST 1.6.1
QdRAST 1.5.1 vs.	182.5, 0–1163	<0.0005	190, 0–1124	<0.0005	313, 292–365	<0.0005	312, 145–384	<0.0005	507, 255–849	<0.0005	462, 176–928	<0.0005
BCID2
QdRAST 1.5.1 vs.	NA	NA	NA	NA	NA	NA	NA	NA	2086, 679–3525	<0.0005	2100, 782–5118	<0.0005
Conventional
QdRAST 1.6.1 vs.	NA	NA	NA	NA	313, 292–365	<0.0005	307, 145–384	<0.0005	507, 255–852	<0.0005	433, 176–928	<0.0005
BCID2
QdRAST 1.6.1 vs.	NA	NA	NA	NA	NA	NA	NA	NA	2086, 679–3525	<0.0005	2149, 782–5118	<0.0005
Conventional
BCID2 vs.	NA	NA	NA	NA	NA	NA	NA	NA	2624, 1108–4097	<0.0005	2604, 1002–5713	<0.0005
Conventional
Abbreviations: Direct BD, Direct AST using BD Phoenix M50 system; QdRAST, QuantaMatrix dRAST; BCID2, Filmarray BCID2 panel
